# Supplementary material for: Ammonium Ion-Pre-Intercalated MnO2 on Carbon Cloth for High-Energy Density Asymmetric Supercapacitors
Source: Materials (Basel). 2024 Apr 17;17(8):1858. doi: 10.3390/ma17081858 (PMC11052521; doi:10.3390/ma17081858)
Supplement: Supplementary file 1 [file materials-17-01858-s001.zip]

Archive with 1 entries (1 files):
- materials-2940169-supplementary.pdf
